# Supplementary material for: Analytical Assessment of the Vela Diagnostics NGS Assay for HIV Genotyping and Resistance Testing: The Apulian Experience
Source: Int J Mol Sci. 2022 Mar 1;23(5):2727. doi: 10.3390/ijms23052727 (PMC8911269; doi:10.3390/ijms23052727)
Supplement: Supplementary file 1 [file ijms-23-02727-s001.zip]

Archive with 1 entries (1 files):
- ijms-1575986-supplementary.pdf
